# Supplementary material for: Comparison of In Vitro Multiple Physiological Activities of Cys–Tyr–Gly–Ser–Arg (CYGSR) Linear and Cyclic Peptides and Analysis Based on Molecular Docking
Source: Biomolecules. 2026 Jan 12;16(1):126. doi: 10.3390/biom16010126 (PMC12839123; doi:10.3390/biom16010126)
Supplement: Supplementary file 1 [file biomolecules-16-00126-s001.zip]

Archive with 1 entries (1 files):
- biomolecules-4046401-supplementary.pdf
